# Supplementary material for: An expanded biomarker panel for the detection of prostate cancer from urine DNA
Source: Exp Hematol Oncol. 2019 Jun 27;8:13. doi: 10.1186/s40164-019-0137-x (PMC6598372; doi:10.1186/s40164-019-0137-x)
Supplement: Supplementary file 3 — Additional file 3. The file contains the marker data updated to include all 32 markers. The patients were sorted and assigned new numbers that are unrelated to the alphanumeric code used as the identifier when the clinical samples were collected. [file 40164_2019_137_MOESM3_ESM.xlsx]

## Sheet: Sheet1
DeID Patient	Age	PSA	SampleType	Diagnosis	Gleason.Score	N.Positive.Cores	Average Volume/12cores	Grade	NumPosMarkers	AvgMeth	ADCY4	HOXD3b	HOXA7	HOXD10	HOXD9	HOXD3a	MOXD1	GFRA2	NEUROG3	EPHX3	AOX1rc	APC2	GSTP1	HEMK1rc	HOXB5_Combined	NODAL_Combined	RASSF5_Combined	CXCL14_Combined	KIFC2_Combined	FRZB	GPR147	GPR62	GRASPrc	HOXA11as	HOXBAS3	HOXCrcAS3	HOXD3c	HOXD4rc	HOXD8rc	KLK10	RASSF1	SLC16A5rc
Patient_1	60-70	0-4	DRE	0	NA	NA	NA	0	2	0.12	0	0	0	0	0.72	0	0	0	0	0	3.09	0	0	0	0	0	0	0	0	0	0	0	0	0	0	0	0	0	0	0	0	0
Patient_1	60-70	0-4	FV	0	NA	NA	NA	0	3	0.49	0	0	0	0	0	0	0	0	0	0	0	0	0	0	0	0	0	0	0	3.61	0	0	0	0	0	0	3.79	0	0	0	0	8.32
Patient_2	60-70	0-4	DRE	0	NA	NA	NA	0	7	1.55	0	0	0	0	0	0	0	0	0	6.39	0	0	0	0	6.24	0	5.32	0	0	0	0	1.1	12.9	0	0	0	7.95	0	0	0	9.62	0
Patient_2	60-70	0-4	FV	0	NA	NA	NA	0	0	0	0	0	0	0	0	0	0	0	0	0	0	0	0	0	0	0	0	0	0	0	0	0	0	0	0	0	0	0	0	0	0	0
Patient_3	60-70	0-4	DRE	0	NA	NA	NA	0	5	1.25	9.85	0	0	0	9.88	0	0	0	0	0	0	0	0	0	10.79	3.6	0	0	0	0	0	5.92	0	0	0	0	0	0	0	0	0	0
Patient_3	60-70	0-4	FV	0	NA	NA	NA	0	0	0	0	0	0	0	0	0	0	0	0	0	0	0	0	0	0	0	0	0	0	0	0	0	0	0	0	0	0	0	0	0	0	0
Patient_4	60-70	4-10	DRE	0	NA	NA	NA	0	7	1.35	9.7	0	2.03	0	0	0	0	0	0	6.54	0	0	0	0	0	0	0	0	0	0	0	8.96	0	0	0	0	6.08	0	0	3.55	6.2	0
Patient_4	60-70	4-10	FV	0	NA	NA	NA	0	5	0.72	0	0	0	0	0	0	0	0	0	5.84	0	0	0	0	0	7.25	0	0	0	1.7	0	0	0	0	0	0	7.98	0	0	0	0.16	0
Patient_5	60-70	4-10	DRE	0	NA	NA	NA	0	4	0.79	0	0	0	0	0	0	3.8	0	0	0	0	0	0	0	0	0	0	0	0	0	5.22	0	0	0	0	0	8.39	7.92	0	0	0	0
Patient_5	60-70	4-10	FV	0	NA	NA	NA	0	2	0.35	0	0	0	0	0	0	0	0	0	0	2.97	0	0	0	0	0	0	0	0	0	0	0	0	0	0	0	8.12	0	0	0	0	0
Patient_6	> 70	0-4	DRE	0	NA	NA	NA	0	5	0.71	0	0.31	0	0	6.96	0	0	0	0	0	10.57	0	0.71	0	0	0	0	0	0	0	0	0	0	0	0	0	0	0	0	0	4.03	0
Patient_6	> 70	0-4	FV	0	NA	NA	NA	0	4	0.77	0	0	0	0	0	0	0	0	0	0	0	0	0	0	0	0	0	0	0	0	0	7.62	0	5.71	0	0	0	6.65	0	0	4.71	0
Patient_7	NA	NA	FV	0	NA	NA	NA	0	1	0.12	0	0	0	0	0	0	0	0	0	0	0	0	3.88	0	0	0	0	0	0	0	0	0	0	0	0	0	0	0	0	0	0	0
Patient_8	> 70	4-10	DRE	0	NA	NA	NA	0	13	2.14	3.81	4.19	5.41	0	7.89	0	3.72	5.34	4.18	8.2	0	4.77	0.43	0	3.07	0	0	0	0	0	0	0	10.37	0	0	0	7.18	0	0	0	0	0
Patient_8	> 70	4-10	FV	0	NA	NA	NA	0	1	0.08	0	0	0	0	0	0	0	0	0	0	0	0	0	2.67	0	0	0	0	0	0	0	0	0	0	0	0	0	0	0	0	0	0
Patient_9	60-70	> 10	DRE	0	NA	NA	NA	0	9	1.81	0	0	0	0	0	8.27	0	0	0	0	1.4	0	7.34	0	6.59	4.97	7.34	0	12.17	0	0	5.85	0	0	0	0	3.99	0	0	0	0	0
Patient_9	60-70	> 10	FV	0	NA	NA	NA	0	1	0.04	0	1.12	0	0	0	0	0	0	0	0	0	0	0	0	0	0	0	0	0	0	0	0	0	0	0	0	0	0	0	0	0	0
Patient_10	< 60	4-10	DRE	0	NA	NA	NA	0	4	0.75	0	0	0	0	0	0	0	0	0	0	0	0	0	0	5.97	0	0	0	0	0	0	5.33	0	0	0	0	0	0	0	5.75	6.98	0
Patient_10	< 60	4-10	FV	0	NA	NA	NA	0	2	0.23	0	0	0	0	0	0	0	0	0	0	0	0	0	0	0	3.48	0	0	3.89	0	0	0	0	0	0	0	0	0	0	0	0	0
Patient_11	< 60	4-10	DRE	0	NA	NA	NA	0	4	0.27	0	0	0	0	0	0	0	3.36	0	0	0	0	0	0	0	0	1.07	0	0	3.62	0	0	0	0	0	0	0	0	0	0	0	0.44
Patient_11	< 60	4-10	FV	0	NA	NA	NA	0	4	0.67	5.2	2.63	0	0	0	0	0	0	0	0	0	0	0	0	0	0	0	0	0	0	0	0	0	0	0	0	5.78	7.78	0	0	0	0
Patient_12	< 60	4-10	DRE	0	NA	NA	NA	0	5	0.85	0	0	0	0	0	0	0	0	0	0	5.69	0	0	8.39	5.61	0	0.24	0	0	0	0	0	0	0	0	0	0	0	0	0	7.24	0
Patient_12	< 60	4-10	FV	0	NA	NA	NA	0	7	1.62	0	0	0	0	0	0	0	0	0	9.52	0	0	0	0	0	7.53	0	0	0	0	0	0	5.48	9.04	0	0	9.62	0	0	4.83	5.95	0
Patient_13	< 60	4-10	DRE	0	NA	NA	NA	0	0	0	0	0	0	0	0	0	0	0	0	0	0	0	0	0	0	0	0	0	0	0	0	0	0	0	0	0	0	0	0	0	0	0
Patient_13	< 60	4-10	FV	0	NA	NA	NA	0	4	0.76	7.79	0	0	0	0	0	0	0	0	0	0	7.17	0	0	0	0	0	0	0	4.98	4.39	0	0	0	0	0	0	0	0	0	0	0
Patient_14	NA	0-4	DRE	0	NA	NA	NA	0	5	0.67	0	0	0	0	0	1.9	0	0	0	7.12	0	0	0.86	0	10.42	0	1.05	0	0	0	0	0	0	0	0	0	0	0	0	0	0	0
Patient_14	NA	0-4	FV	0	NA	NA	NA	0	3	0.43	4.82	2.98	0	0	0	0	0	0	0	0	0	0	0	5.82	0	0	0	0	0	0	0	0	0	0	0	0	0	0	0	0	0	0
Patient_15	< 60	4-10	DRE	0	NA	NA	NA	0	0	0	0	0	0	0	0	0	0	0	0	0	0	0	0	0	0	0	0	0	0	0	0	0	0	0	0	0	0	0	0	0	0	0
Patient_15	< 60	4-10	FV	0	NA	NA	NA	0	4	0.53	0	0	0	0	0	5.95	0	0	0	4.82	0	0	0	0	3.89	0	0	0	0	0	2.37	0	0	0	0	0	0	0	0	0	0	0
Patient_16	60-70	4-10	DRE	0	NA	NA	NA	0	14	3.24	10.27	5.11	3.36	5.11	0	0	0	0	0	0	0	8.64	0	0.85	0	0	0	0	11.89	5.96	4.67	0	14.01	7.94	0	0	8.03	10.22	0	0	7.56	0
Patient_16	60-70	4-10	FV	0	NA	NA	NA	0	6	0.85	0	1.4	0	0	0	0	0	0	0	0	0	0	3.53	0	4.61	0	0	0	0	0	0	0	0	0	0	0	4.77	4.27	0	0	0	8.5
Patient_17	60-70	0-4	DRE	0	NA	NA	NA	0	1	0.01	0	0	0	0	0	0	0	0	0	0	0	0	0	0	0	0	0.41	0	0	0	0	0	0	0	0	0	0	0	0	0	0	0
Patient_17	60-70	0-4	FV	0	NA	NA	NA	0	7	1.31	9.68	0	0	0	5.88	0	0	0	0	0	0	0	0	0	0	0	0	0	2.87	8.96	0	3.59	0	6.03	0	0	5.03	0	0	0	0	0
Patient_18	< 60	4-10	DRE	0	NA	NA	NA	0	2	0.26	0	0	0	0	0	0	0	0	0	0	4.35	0	0	0	0	0	0	0	0	4.01	0	0	0	0	0	0	0	0	0	0	0	0
Patient_18	< 60	4-10	FV	0	NA	NA	NA	0	6	0.96	0	0	0	0	0	0	0	0	0	0	0	0	0	0	4.48	7.35	1.6	0	0	0	0	7.01	0	0	0	0	7.58	0	0	2.6	0	0
Patient_19	60-70	4-10	DRE	0	NA	NA	NA	0	5	0.64	0	0	5.22	0	0	0	0	0	0	9.55	0	0	0	0	0	2.67	0	0	0	0	0	0	0	1.28	0	0	0	0	0	0	1.92	0
Patient_19	60-70	4-10	FV	0	NA	NA	NA	0	7	1.23	0	0	6.91	0	0	2.5	0	0	0	0	0	0	0	0	10.76	0	0	0	0	1.24	0	6.68	0	0	0	0	7.98	0	0	0	3.35	0
Patient_20	> 70	4-10	DRE	0	NA	NA	NA	0	6	1.06	7.18	0	3.34	0	0	0	0	0	0	3.15	0	0	0	0	0	0	0	0	4.91	6.67	0	0	0	0	0	0	0	0	0	0	8.62	0
Patient_20	> 70	4-10	FV	0	NA	NA	NA	0	8	1.45	0	3.66	0	2.54	0	0	0	0	0	0	0	2.23	0	0	0	0	0	0	10.26	0	2.75	8.99	0	7.84	0	0	8.12	0	0	0	0	0
Patient_21	< 60	4-10	DRE	0	NA	NA	NA	0	2	0.13	0	0	0	0	0	0	0	0	0	0	1.59	0	2.57	0	0	0	0	0	0	0	0	0	0	0	0	0	0	0	0	0	0	0
Patient_21	< 60	4-10	FV	0	NA	NA	NA	0	7	1.02	0	0	0	0.67	8.43	0	0	0	0	3.64	0	0	0	0	0	9.01	0	0	0	0	1.98	0	0	0	0	0	5.64	0	0	0	3.12	0
Patient_22	60-70	4-10	FV	0	NA	NA	NA	0	5	1.08	7.41	0	6.57	0	6.26	0	0	0	0	0	0	0	0	0	11.12	0	0	0	0	0	3.06	0	0	0	0	0	0	0	0	0	0	0
Patient_23	60-70	4-10	DRE	0	NA	NA	NA	0	1	0.21	0	0	0	0	0	0	0	0	0	6.61	0	0	0	0	0	0	0	0	0	0	0	0	0	0	0	0	0	0	0	0	0	0
Patient_23	60-70	4-10	FV	0	NA	NA	NA	0	5	1.06	0	0	7.64	0	0	8.24	0	1.46	0	0	0	0	0	0	8.97	0	0	0	0	0	0	0	0	0	0	0	7.47	0	0	0	0	0
Patient_24	> 70	4-10	DRE	0	NA	NA	NA	0	16	4.16	8.37	5.51	0	5.51	8.58	0	5.75	0	3.26	6.56	6.6	10.57	0	0	0	11.71	0	0	10.92	13.61	0	5.84	12.28	0	0	0	7.07	0	10.84	0	0	0
Patient_24	> 70	4-10	FV	0	NA	NA	NA	0	11	2.81	0	5.74	0	6.81	0	0	0	0	0	8.28	11.64	10.18	0	0	0	10.52	0	0	7.57	0	4.17	0	0	8.01	0	0	8.26	0	8.62	0	0	0
Patient_25	60-70	4-10	DRE	0	NA	NA	NA	0	17	3.19	0	8.32	0	8.32	9.65	0	1.77	0	2.24	0	2.27	0	2.65	0	9.3	0	0	0	7.68	7.96	0.19	6.12	0	9.35	10.65	0	3.44	7.77	0	0	4.55	0
Patient_25	60-70	4-10	FV	0	NA	NA	NA	0	13	2.15	3.42	3.93	7.3	0	1.82	5.62	0	0	0	0	2.37	0	5.3	0	0	0	0	0	0	4.29	7.34	6.56	4.44	0	0	0	0	8.86	0	0	7.56	0
Patient_26	> 70	0-4	DRE	0	NA	NA	NA	0	14	1.92	0	0	0	0	4.43	4.38	0	5.42	4.39	2.71	5.14	0	0	0	7.73	2.89	2.58	0	0	5.09	4.8	6.57	0	0	0	0	5.05	0	0	0	0	0.2
Patient_26	> 70	0-4	FV	0	NA	NA	NA	0	9	2.35	9.05	5.75	0	0	1.56	0	0	0	0	5.16	9.33	0	0	10.9	11.91	0	0	0	0	0	0	0	9.94	0	0	0	0	0	11.64	0	0	0
Patient_27	< 60	4-10	DRE	0	NA	NA	NA	0	14	2.92	0	5.15	4.44	0	9.57	5.74	0	6.12	0	0	10.37	0	0	0	5.56	13.89	0	0	0	2.48	0	1.37	0	0	9.43	0	4.39	0	11.8	0	3.17	0
Patient_27	< 60	4-10	FV	0	NA	NA	NA	0	9	1.74	0	0	6.39	0	0	0	0	1.19	0	7.88	0	0	0	0	9.89	10.22	4	0	0	9.19	0	0	0	0	5.59	0	0	0	0	0	1.27	0
Patient_28	< 60	4-10	DRE	0	NA	NA	NA	0	5	0.87	0	1.99	9.21	0	8.92	0	0	0	0	0	0	0	0	0	6.54	0	0	0	0	0	0	1.09	0	0	0	0	0	0	0	0	0	0
Patient_28	< 60	4-10	FV	0	NA	NA	NA	0	8	1.51	0	0	7.42	5.57	1.67	0	0	0	0	0	5.37	0	0	0	10.23	0	4.61	0	0	0	4.2	0	0	0	0	0	0	0	0	9.09	0	0
Patient_29	> 70	4-10	DRE	0	NA	NA	NA	0	10	1.7	0	0	0	0	6.53	0	1.51	4.35	5.23	4.39	6.19	0	0	0	9.06	0	0	0	0	0	0	0	0	5.03	0	0	5.02	0	0	0	7.14	0
Patient_29	> 70	4-10	FV	0	NA	NA	NA	0	15	2.98	9.63	2.79	2.73	0	0	0	0	1.39	0	7.33	0	0	0	0	5.07	0	2.53	0	11.38	0	5.2	8.34	0	4.44	0	0	10.6	0	0	6.88	6.89	10.03
Patient_30	> 70	4-10	DRE	0	NA	NA	NA	0	2	0.23	0	0	0	0	6.88	0	0	0	0	0	0	0	0	0	0	0	0	0	0	0.54	0	0	0	0	0	0	0	0	0	0	0	0
Patient_30	> 70	4-10	FV	0	NA	NA	NA	0	15	2.55	0	5.31	8	4.97	9.08	2.9	0	0	4.72	0	0	0	0	0	2.6	8.92	0	0	4.97	2.11	0	0	4.21	0	0	0	6.42	2.76	0	7.91	0	6.76
Patient_31	60-70	4-10	DRE	0	NA	NA	NA	0	5	1.07	0	0	0	0	0	0	0	0	0	0	0	0	0	0	7.69	9.3	0	0	1.23	0	10.43	0	0	0	0	0	5.7	0	0	0	0	0
Patient_31	60-70	4-10	FV	0	NA	NA	NA	0	11	2.52	8.13	7.24	6.98	5.03	0	0	0	0	0	0	0	0	3.04	0	12	10.68	0	0	3.44	0	0	6.17	0	0	0	0	9.03	8.78	0	0	0	0
Patient_32	> 70	0-4	DRE	0	NA	NA	NA	0	9	1.52	0	0	0	0	9.66	0	0.72	0	0	9.1	0	0	0	0	0	0	0	0	0	3.18	0	0	0	0	1.07	0	9.56	6.61	0	1.9	6.76	0
Patient_32	> 70	0-4	FV	0	NA	NA	NA	0	14	2.77	7.7	5.18	7.06	3.34	10.38	0	4.48	0.2	0	10.34	0	0	2.31	0	10.87	4.6	6.4	0	0	0	5.18	0	0	0	0	0	0	0	0	0	0	10.75
Patient_33	< 60	4-10	DRE	1	6	< 4	NA	1	16	2.78	10.04	1.82	7.57	0	0	7.4	3.58	0	0	5.25	8.29	0	0	0	8.49	3.89	3.88	0	7.55	0	0	4.09	0	0	0	6.8	5.01	4.18	0	0	1.04	0
Patient_34	60-70	4-10	DRE	1	≥ 8	< 4	≤ 5%	2	22	5.01	9.26	0	8.69	5.98	5.9	0	8.4	7.16	10.16	10.23	8.22	4.41	3.32	9.07	10.61	4.9	0	0	10.58	9.34	0.77	0	0	6.98	0	0	10.75	0	0	0.94	6.88	7.76
Patient_34	60-70	4-10	FV	1	≥ 8	< 4	≤ 5%	2	10	1.6	6.3	2.91	0	0	0	0	8.48	0	0	0	0	0	0.81	0	11.61	2.33	0	0	0	1.57	3.8	0	0	0	0	0	7.79	5.61	0	0	0	0
Patient_35	> 70	4-10	DRE	1	≥ 8	≥ 4	> 5%	2	9	1.34	9.59	3.74	0	0	0	0	0	0	0	0	2.84	6.4	0	0	6.28	0	6.8	0	2.66	0	0	0	0	0	0	0	2.03	0	0	2.66	0	0
Patient_35	> 70	4-10	FV	1	≥ 8	≥ 4	> 5%	2	10	1.56	2.54	5.34	3.65	0	7.6	0	0	0	0	0	0	0	0	0	0	6.06	3.97	0	0	7.03	1.23	0	0	0	0	0	6.62	0	0	0	5.77	0
Patient_36	60-70	> 10	FV	1	≥ 8	≥ 4	> 5%	2	6	0.79	0	2.78	6.51	0.75	0	0	0	0	0	0	0	0	0	0	0	0	3.92	0	6.17	0	0	0	0	0	0	0	5.31	0	0	0	0	0
Patient_37	60-70	4-10	DRE	1	6	≥ 4	> 5%	1	19	4.12	8.98	9.01	9.98	9.01	9.82	0	0	0	7.72	0	4.48	0	0	0	6.06	3.49	1.81	0	10.29	7.96	0.9	7.82	0	10.59	0	0	10.41	6.07	0	1.95	5.38	0
Patient_37	60-70	4-10	FV	1	6	≥ 4	> 5%	1	14	2.68	6.4	4.45	6.3	0	0	0	0	0	0	0	0	0	0	6.08	10.48	6.59	5.04	0	0	6.26	0	7.29	8.08	0	0	2.77	7.27	0	1.31	0	7.58	0
Patient_39	60-70	4-10	DRE	1	7	< 4	≤ 5%	2	16	3.07	9.18	8.84	8.46	0	0	0	0	4.28	9.62	7.61	8.53	0	0	0.86	5.86	0	0	7.89	0.91	2.75	0.73	4.28	13.82	0	0	0	0	0	0	0	4.71	0
Patient_39	60-70	4-10	FV	1	7	< 4	≤ 5%	2	7	0.7	0	6.72	0	1.08	0	0	0	0	1.88	0	3.14	0	4.07	0	0	0	1.86	0	0	0	0	0	0	0	0	0	3.74	0	0	0	0	0
Patient_40	> 70	4-10	DRE	1	7	≥ 4	> 5%	2	14	2.79	0	7.35	0	0	0	0	5.89	0	0	11.05	0	0	3.29	5.79	10.72	6.49	0	0	10.61	0	0.15	0	7.8	0	4.59	0	0	0	0	5.79	2.65	6.97
Patient_40	> 70	4-10	FV	1	7	≥ 4	> 5%	2	18	4.29	6.57	7.59	0	0	0	0	0	0	0	8.92	8.45	0	0	0	10.54	10.35	1.76	0	4.74	3.34	6.39	10.28	9.53	5.64	0	5.49	8.88	0	0	7.05	8.82	13.06
Patient_41	< 60	4-10	DRE	1	≥ 8	≥ 4	> 5%	2	27	6.77	11.16	7.41	10.82	8.8	12.34	7.48	0	0.98	9.52	7.63	12.77	0	7.33	0	11.76	7.41	9.26	5.63	13.14	6.81	2.99	3.66	11.73	8.23	3.21	3.22	9.5	4.89	9.97	0	8.96	0
Patient_41	< 60	4-10	FV	1	≥ 8	≥ 4	> 5%	2	11	1.95	0	5.92	5.42	4.11	4.66	0	0	0	0	0	0	0	3.02	0	6.17	0	0	0	12.65	3.14	0	0	0	0.57	0	0	8.46	8.22	0	0	0	0
Patient_42	> 70	4-10	DRE	1	7	< 4	≤ 5%	2	17	3.97	11.47	10.02	8.96	10.02	0	3.12	0	0	0	0	4.19	0	0	0	7.73	0	0	0	9.37	8.98	3.64	8.7	0	0	8.58	11.19	8.72	6.91	0	0.69	4.88	0
Patient_42	> 70	4-10	FV	1	7	< 4	≤ 5%	2	15	3.11	0	6.49	6.18	0	6.31	0	5.01	0	0	0	6.13	0	0	0	11.52	0	0	0	6.65	4.58	6.03	6.39	0	0	3.14	0	8.29	0	10.49	3.64	8.52	0
Patient_43	> 70	> 10	DRE	1	7	≥ 4	> 5%	2	8	1.58	0	0	0	4.18	7.94	0	0	0	4.32	0	7.47	0	0	0	10.9	0	0	8.15	5.06	0	2.59	0	0	0	0	0	0	0	0	0	0	0
Patient_43	> 70	> 10	FV	1	7	≥ 4	> 5%	2	16	2.86	3.81	5.65	0	3.33	0	4.57	2.75	0	9.15	5.31	7.29	0	0	0	0	4.45	0	0	0	1.91	0	5.44	8.92	4.47	0	0	7.98	0	0	0	8.46	8.08
Patient_44	> 70	4-10	FV	1	≥ 8	≥ 4	> 5%	2	16	3.21	9.16	6.54	6.48	0	0	0	2.73	0	0	0	0	0	0	0	13.04	6.24	0	0	1.14	7.23	6.61	5.13	0	3.43	4.8	0	9.55	8.69	0	0	1.9	10.21
Patient_45	60-70	0-4	DRE	1	6	< 4	≤ 5%	1	18	3.87	9.74	7.48	8.08	7.48	10.84	0	0.18	3.51	0	0.38	5.89	0	0	0	8.46	3.67	8.71	0	11.12	6.19	0	4.91	0	0	12.49	0	9.39	0	0	0	5.41	0
Patient_45	60-70	0-4	FV	1	6	< 4	≤ 5%	1	15	2.05	0	5.2	0	4.74	2.84	5.73	0	0	0	2.85	0	0	0	0	10.65	3.48	2.15	0	1	4.1	0	8.71	3.33	2.11	0	0	7.46	0	0	0	1.16	0
Patient_46	< 60	0-4	DRE	1	6	< 4	≤ 5%	1	8	1.35	0	0	7.94	0	0	7.47	5.34	0	0	0	5.59	0	0	0	4.16	0	0	0	0	9.06	0	0	0	0	0.87	0	0	0	0	2.62	0	0
Patient_46	< 60	0-4	FV	1	6	< 4	≤ 5%	1	14	3.14	0	3.73	7.52	0	6.18	5.57	4.82	0	0	11.66	0	0	0	0	10.14	0	0	0	0	3	0.12	8.07	10.7	0	12.22	0	7.14	0	0	0	9.63	0
Patient_47	60-70	4-10	DRE	1	6	< 4	≤ 5%	1	14	2.26	0	0	5.95	0	4.56	0	7.19	1.37	7.69	1.15	1.96	0	6.12	3.67	0	4.18	0	0	6.73	8.55	0	0	0	0	0	0	7.98	0	0	5.2	0	0
Patient_47	60-70	4-10	FV	1	6	< 4	≤ 5%	1	11	1.65	0	3.69	7.29	0	3.29	1.28	0	0	0	7.66	0	0	2.31	0	4.5	0	0.65	6.28	0	0	0	8.58	0	0	0	0	0	0	0	7.3	0	0
Patient_48	> 70	4-10	DRE	1	≥ 8	< 4	> 5%	2	26	6.09	9.79	5.46	9.03	5.85	10.96	9.16	5.51	6.71	0	4.21	11.11	0	0	1.8	11.94	4.37	0	0	8.96	5.48	3.52	11.21	12.18	7.33	4.96	3.59	11.96	7.57	0	6.03	7.98	8.36
Patient_48	> 70	4-10	FV	1	≥ 8	< 4	> 5%	2	15	3.66	10.52	4.87	6.62	3.43	8.33	9.6	0	0	0	0	0	0	0	0	12.87	0	0	4.82	0	3.02	0	8.79	7.97	9.65	9.65	0	0	0	0	0	6.48	10.59
Patient_49	> 70	4-10	DRE	1	6	< 4	≤ 5%	1	7	1.5	10.24	0	8.95	0	0	0	0	0	0.17	0	0	0	0	0	0	7.89	6.74	0	0	8.96	0	0	0	0	0	0	0	0	0	5.17	0	0
Patient_49	> 70	4-10	FV	1	6	< 4	≤ 5%	1	19	3.46	9.63	6.94	6.97	0	0	6.26	0.82	0	0	3.83	0	0	3.38	8.04	4.07	5.01	5.26	4.41	0	4.57	0	7.05	0	3.92	6.58	0	8.15	0	0	7.93	7.82	0
Patient_50	> 70	4-10	DRE	1	≥ 8	≥ 4	≤ 5%	2	26	7.43	11.51	4.54	7.94	7.17	0	10.32	5.91	6.26	8.6	10.87	13.82	3.65	8.89	7.67	4.21	10.61	11.71	10.51	10.72	12.81	5.47	11.07	13.61	0	0	0	10.74	0	0	11.37	5.4	12.51
Patient_50	> 70	4-10	FV	1	≥ 8	≥ 4	≤ 5%	2	19	4.14	10.02	7.55	0	5.04	0	0	0	2.8	0	11.18	0	3.1	2.68	0	11.2	10.54	0	0	11.85	6.04	0	4.02	5.04	6.01	0	3.12	6.93	0	7.01	0	7.5	10.84
Patient_51	> 70	4-10	DRE	1	NA	NA	NA	NA	15	2.76	8.76	6.29	0	0	7.9	0	0	4.7	0	0	0	9.31	7.83	3.81	6.88	0	1.61	0	5.79	0	0	0	0	3.84	5.49	0	3.8	0	11.6	0	0.64	0
Patient_51	> 70	4-10	FV	1	NA	NA	NA	NA	14	3.35	9.5	7.18	8.99	0	11.94	3.96	0	1.69	0	0	0	0	0	6.93	10.58	0	5.79	0	11.77	8.96	0	0	3.4	0	0	0	8.6	0	0	0	7.99	0
Patient_52	60-70	4-10	DRE	1	6	< 4	≤ 5%	1	11	2.4	0	0	8.62	0	0	0	0	0	0	8.93	0	0	0	0	8.5	11.18	5.49	0	5.58	7.44	3.06	3.18	0	0	0	0	8.54	6.4	0	0	0	0
Patient_52	60-70	4-10	FV	1	6	< 4	≤ 5%	1	19	3.46	0	6.34	7.58	0	8.5	1.5	0	0	5.21	7.8	3.41	0	3.81	0	11.14	0	2.3	10.42	5.82	3.55	1.93	6.2	0	3.57	0	0	6.57	0	7.05	0	8.02	0
Patient_53	< 60	0-4	FV	1	6	< 4	NA	1	23	5.53	9.97	0	7.96	0	6.96	8.81	0	5.56	0	10.24	2.61	0	0	0	11.34	0	2.15	8.04	9.19	9.03	4.49	10.38	6.49	8.27	11.5	0	9.42	7.24	5.23	5.69	9.36	7.07
Patient_54	60-70	4-10	DRE	1	≥ 8	≥ 4	> 5%	2	17	4.67	0	8.06	8.06	0	10.68	2.69	0	0	0	5.18	10.81	0	0.72	0	12.82	10.14	0	6.36	15.94	7.18	0	7.31	16.72	0	0	0	0	0	7.8	0	5.83	13.14
Patient_54	60-70	4-10	FV	1	≥ 8	≥ 4	> 5%	2	21	6.65	0	8.9	9.5	5.73	9.65	0	10.79	6.77	5.53	0	0	0	0	0	14.46	14.8	0	12.12	15.81	8.44	8.9	11.19	13.1	9.48	4.27	0	12.5	10.02	0	6.67	0	14.18
Patient_55	60-70	4-10	DRE	1	6	< 4	≤ 5%	1	20	3.9	0	5.68	8.11	0	6.08	0	0	0	0	10.28	2.41	0	4.36	7.25	4.24	5.97	0	0	10.8	0	2.77	3.98	10.82	3.82	10.35	1.52	6.77	0	0	5.79	3.74	9.9
Patient_55	60-70	4-10	FV	1	6	< 4	≤ 5%	1	20	4.55	0	5.83	5.62	3.64	8.79	0	4.81	2.82	0	10.87	9.42	3.65	0	0	11.82	10.13	3.36	7.7	5.01	0	7.19	10.12	0	0	0	0	8.61	6.26	0	10.11	9.82	0
Patient_56	< 60	0-4	DRE	1	≥ 8	≥ 4	> 5%	2	16	3.3	8.9	0	6.43	0	10.15	0	7.15	3.66	0	0	10.86	0	8.02	0	0	5.04	9.41	0	2.34	0	0	5.07	0	8.62	9.92	0	0.47	0	2.44	0	7.09	0
Patient_56	< 60	0-4	FV	1	≥ 8	≥ 4	> 5%	2	24	4.72	3.88	6.98	6.82	4.21	4.03	8.61	0	3.72	0	8.47	4.46	0	0	7.61	9.73	4.4	4.73	0	8.12	7.03	5.15	7.86	9.65	0	6.68	4.81	5.09	0	10.29	7.23	1.34	0
Patient_57	60-70	4-10	DRE	1	6	≥ 4	> 5%	2	17	3.68	10.3	6.79	10.42	6.79	11.13	0	1.64	0	8.41	9.62	0	0	0	0	9.19	1.92	0	0	9.6	6.8	0	5.35	0	2.3	0	0	8.84	3.12	0	0	5.54	0
Patient_57	60-70	4-10	FV	1	6	≥ 4	> 5%	2	21	4.8	4.11	7.89	8.16	4.97	8.24	8.11	0	0	0	9.37	0	0	4.9	0	9.15	9.89	7.52	1.4	9.18	8.07	3.85	6.72	0	8.41	6.72	0	9.23	0	8.36	0	0	9.45
Patient_58	60-70	4-10	DRE	1	7	≥ 4	> 5%	2	26	8.35	10.65	7.45	8.16	7.45	11.57	6.65	9.42	6.73	0	13.11	14.06	10.93	8.42	0	5.6	14.74	8.23	13.28	0	14.73	0	5.72	16.77	0	14.03	0	5.66	8.72	11.36	11.66	9.12	13.11
Patient_58	60-70	4-10	FV	1	7	≥ 4	> 5%	2	31	9.67	11.98	6.99	8.41	4.81	8.73	8.2	10.35	6.47	7.28	12.18	14.15	11.92	12.14	12.79	11.78	11.61	10.01	14.57	11.93	11.6	4.47	8.93	14.3	0.61	14.03	0	8.36	2.92	12.23	10.88	11.31	13.5
Patient_59	60-70	> 10	DRE	1	≥ 8	≥ 4	> 5%	2	31	10.17	9.83	4.46	9.21	5.11	9.59	8.75	0.15	8.45	13.87	12.99	14.67	14.09	12.7	10.54	11.26	13.07	12.26	15.89	13.21	10.71	6.88	8.84	16.87	0	14.62	12.11	5.68	8.37	13.84	4.61	10.59	12.15
Patient_59	60-70	> 10	FV	1	≥ 8	≥ 4	> 5%	2	31	11	12.18	6.86	8.27	4.71	9.38	10.56	7.49	9.18	10.43	12.88	14.88	13.96	12.5	13.05	11.71	14.47	12.47	14.4	14.34	12	8.34	9.61	14.45	0	14.64	12.37	9.5	7.27	13.97	9.81	11.49	14.93
Patient_60	< 60	4-10	DRE	0	NA	NA	NA	0	11	1.95	0	0	0	4.63	0	0	0	3.61	0	0	9.3	0	6.95	0	7.26	8.12	0	0	0	0	3.07	3.46	0	0	6.14	7.78	0	0	0	0	0	1.94
Patient_60	< 60	4-10	FV	0	NA	NA	NA	0	18	3.06	0	3.08	9.82	0.77	11.2	0	5.44	0.83	0	2.11	3.92	0	0.96	0	13.13	8.09	0	0	7.26	2.82	2.79	9.01	0	0	3.92	0	8.91	0	0	3.72	0	0
Patient_61	60-70	4-10	DRE	1	6	< 4	≤ 5%	1	13	2.51	0	6.91	3	0	0	6.48	5.01	0	0	8.77	0	0	2.1	0	8.83	3	4.91	0	9.21	0	0	6.67	0	0	0	0	9.45	0	0	5.88	0	0
Patient_61	60-70	4-10	FV	1	6	< 4	≤ 5%	1	14	2.74	10.81	7.69	2.48	0	0	8.5	1.28	0.99	0	7.03	5.24	0	3.76	0	8.33	0	0	0	10.6	0	0	8.19	0	0	0	0	10.94	0	0	0	1.88	0
Patient_62	60-70	4-10	FV	1	≥ 8	≥ 4	> 5%	2	23	5.71	10.66	7.72	0	0	9.39	10.54	8.2	4.01	0	10.06	5.99	0	6.02	7.41	9.39	5.44	5.14	6.94	11.21	6.02	0	13.61	0	7.31	0	6.89	8.7	0	8.99	0	8.25	4.7
Patient_63	60-70	4-10	DRE	1	6	≥ 4	≤ 5%	1	12	2.8	9.84	8.8	8.44	5.59	6.69	8.31	0	5.58	0	7.86	0	6.36	0	0	11.06	0.82	0	0	10.31	0	0	0	0	0	0	0	0	0	0	0	0	0
Patient_63	60-70	4-10	FV	1	6	≥ 4	≤ 5%	1	15	2.87	0	6.89	0	6.42	10.86	0	2.39	2.58	1.27	0	9.62	0	0	0	10.56	6.43	0	0	4.19	0	4.49	11.28	0	8.46	2.12	0	0	0	0	0	4.32	0
Patient_64	60-70	4-10	DRE	1	NA	NA	NA	NA	18	4.06	0	1.95	11.63	6.06	11.75	8.15	9.07	5.72	0	0.9	0	0	8.49	5.91	10.35	10.54	0	0	3.08	0	0.45	7.5	0	0	12.01	0	0	0	0	7.21	9.12	0
Patient_64	60-70	4-10	FV	1	NA	NA	NA	NA	12	3.06	0	3.82	10.24	3.88	8.86	0	8.69	0	0	10.53	0	0	7.49	0	8.71	9.72	7.57	0	0	0	0	7.91	0	0	10.41	0	0	0	0	0	0	0
Patient_65	< 60	4-10	FV	0	NA	NA	NA	0	10	1.91	6.37	2.71	0	0	0	0	0	4.87	2.75	0	0	0	0	0	0	0	0	11.38	0	0	0	12.29	0	0	2.46	0	3.88	0	0	0	6.85	7.48
Patient_66	60-70	> 10	DRE	1	≥ 8	≥ 4	> 5%	2	13	2.92	0	7.88	10.13	4.87	0	6.42	0	0	8.65	0	6.16	0	4.09	6.01	10.75	3.99	7.39	0	10.83	0	0	0	0	0	0	0	0	0	0	0	0	6.29
Patient_66	60-70	> 10	FV	1	≥ 8	≥ 4	> 5%	2	19	4.15	9.42	5.49	0	4.9	7.72	0	2.79	5.28	0	0	1.49	0	3.09	9.18	11.13	5.2	3.92	0	10.72	6.76	0	12.84	0	8.8	6.71	0	10.92	0	0	0	6.32	0
Patient_67	> 70	> 10	DRE	0	NA	NA	NA	0	7	1.1	9.76	6.56	0	5.16	4.84	0	0	0	0	0	0	0	0.72	0	0	0	0	0	5.22	0	0	2.98	0	0	0	0	0	0	0	0	0	0
Patient_67	> 70	> 10	FV	0	NA	NA	NA	0	7	1.48	0	0	9.86	0	7.7	0	4.57	0	0	6.27	0	0	0	0	2.5	0	0	0	0	0	0	9.43	0	0	0	0	7.01	0	0	0	0	0
Patient_68	60-70	4-10	DRE	0	NA	NA	NA	0	11	1.92	0	3.88	0	0	8.72	0	1.62	2.19	0	4.76	0.92	2.2	0	0	9.84	7.06	0	0	8.74	0	0	0	11.37	0	0	0	0	0	0	0	0	0
Patient_69	60-70	0-4	DRE	0	NA	NA	NA	0	0	0	0	0	0	0	0	0	0	0	0	0	0	0	0	0	0	0	0	0	0	0	0	0	0	0	0	0	0	0	0	0	0	0
Patient_70	< 60	4-10	DRE	0	NA	NA	NA	0	13	2.57	8.83	8.71	0	6.59	10.87	0	0	0	0	0	0	0	0	0	11.34	7.44	0	0	4.5	6.43	3.25	1.56	0	0	0	0	0	2.03	0	3.12	7.55	0
Patient_71	60-70	4-10	DRE	0	NA	NA	NA	0	13	2.94	8.64	0	9.11	0	8.58	0	0	0	0	4.59	0	0	0	0	5.48	1.23	0	0	3.13	5.86	0	0	12.87	0	11.37	0	7.04	8.79	0	0	7.25	0
Patient_72	60-70	> 10	DRE	0	NA	NA	NA	0	5	0.97	0	0	0	0	0	0	0	5.08	0	9.56	0	0	3.19	9.91	0	3.2	0	0	0	0	0	0	0	0	0	0	0	0	0	0	0	0
Patient_73	60-70	4-10	DRE	0	NA	NA	NA	0	6	1.2	6.8	6.73	0	0	8.32	0	0	0	1.55	0	0	0	0	0	0	0	0	0	7.32	0	0	7.78	0	0	0	0	0	0	0	0	0	0
Patient_74	60-70	4-10	DRE	0	NA	NA	NA	0	0	0	0	0	0	0	0	0	0	0	0	0	0	0	0	0	0	0	0	0	0	0	0	0	0	0	0	0	0	0	0	0	0	0
Patient_75	< 60	0-4	DRE	0	NA	NA	NA	0	4	0.66	0	0	0	0	10.9	0	0	0	0	0	0	0	0	0	0	0	0.82	0	2.71	0	0	0	0	0	0	0	6.84	0	0	0	0	0
Patient_76	> 70	4-10	DRE	0	NA	NA	NA	0	9	2.27	0	0	0	0	0	0	0	0	0	0	0	0	0	0	0	0	0	0	0	4.63	0	5.42	13.67	7.64	5.35	0	9.64	8.74	0	0	7.42	10.26
Patient_77	60-70	4-10	DRE	0	NA	NA	NA	0	2	0.1	0	0	0	0	0	0	0	0	0	0	2.48	0	0	0	0	0	0	0	0	0	0	0	0	0	0	0	0.84	0	0	0	0	0
Patient_78	60-70	4-10	DRE	0	NA	NA	NA	0	8	1.62	6.17	0	8.47	0	6.35	0	0	0	0	0	0	0	0	0	2.35	0	0	0	8.14	0	0	0	0	8.71	5.94	0	0	5.59	0	0	0	0
Patient_79	60-70	4-10	DRE	0	NA	NA	NA	0	12	2.44	0	8.39	10.26	5.61	0	0	0	0	0	0	4.59	0	0	0	10.43	0	0	0	4.27	4.92	3.98	8.7	0	0	0	0	1.92	0	10.34	4.72	0	0
Patient_80	60-70	4-10	DRE	0	NA	NA	NA	0	1	0.07	0	0	0	0	0	0	0	0	0	0	0	0	0	0	0	0	0	0	2.18	0	0	0	0	0	0	0	0	0	0	0	0	0
Patient_81	< 60	0-4	DRE	0	NA	NA	NA	0	9	1.6	0	0	0	0	0	0	5.41	0	8.68	0	0	0	0	0	3.52	10.68	5.38	0	0	2.97	0	0	0	0	2.43	0	0	0	7.81	0	4.2	0
Patient_82	60-70	4-10	DRE	0	NA	NA	NA	0	0	0	0	0	0	0	0	0	0	0	0	0	0	0	0	0	0	0	0	0	0	0	0	0	0	0	0	0	0	0	0	0	0	0
Patient_83	60-70	4-10	DRE	0	NA	NA	NA	0	1	0.32	0	0	0	0	0	0	0	0	0	0	0	0	0	0	0	0	0	0	0	0	0	10.1	0	0	0	0	0	0	0	0	0	0
Patient_84	< 60	0-4	DRE	0	NA	NA	NA	0	4	0.51	0	0	0	0	6.51	0	0	0	0	0	0	1.27	0	0	0	6.92	0	0	0	1.55	0	0	0	0	0	0	0	0	0	0	0	0
Patient_86	> 70	> 10	DRE	1	≥ 8	≥ 4	> 5%	2	17	3.86	9.03	2.1	7.49	5.17	9.18	4.35	0	0	0	8.89	7.13	0	0	0	10.62	0	0	0	13.37	0	0.96	3.71	5.67	0	10.87	0	9.72	7.86	0	0	0	7.4
Patient_87	> 70	4-10	DRE	1	NA	NA	NA	NA	12	3.21	11.29	8.3	10.58	3.4	11.84	5.03	0	0	0	3.74	0	10.24	0	0	11.4	8.5	0	0	5.78	0	0	0	12.57	0	0	0	0	0	0	0	0	0
Patient_88	< 60	> 10	DRE	1	7	≥ 4	> 5%	2	26	6.46	10.58	7.92	10.2	2.92	11.23	9.55	8.09	4.5	0	8.68	4.29	1.34	8.86	0	11.81	10.72	9.61	9.6	12.43	7.23	3.23	0	0	8.7	7.87	8.99	2.13	0	8.8	0	9.45	8.12
Patient_89	60-70	4-10	DRE	1	6	< 4	≤ 5%	1	17	2.97	0	4.33	6.91	5.67	5.96	0.7	7.2	0	5.74	0	5.89	0	0	4.43	7.34	3.78	0	0	0	1.23	4.69	6.87	11.44	0	0	0	11.28	0	0	0	1.73	0
Patient_90	60-70	4-10	DRE	1	6	< 4	≤ 5%	1	15	3.17	7.49	6.79	1.08	6.79	9.7	0	0	0	0	0	8.11	0	0	0	8.61	7.25	0	0	6.28	3.9	2.91	0	12.85	0	9.05	0	8.54	0	0	0	2.1	0
Patient_91	> 70	4-10	DRE	1	7	≥ 4	≤ 5%	2	30	7.38	11.52	6.73	8.85	6.18	6.84	7.2	0	5.37	1.43	8.9	11.53	10.76	5.74	4.87	9.25	4.83	1.04	11.17	12.67	9.06	3.93	9.13	12.53	4.32	11.89	0	11.22	3.9	10.16	8.4	5.55	11.07
Patient_92	> 70	4-10	DRE	1	6	< 4	≤ 5%	1	6	1.06	0	0.48	0	7.29	9.76	0	0	1.63	0	0	9.67	0	0	0	0	5.06	0	0	0	0	0	0	0	0	0	0	0	0	0	0	0	0
Patient_93	60-70	4-10	DRE	1	6	< 4	≤ 5%	1	3	0.44	0	0	1.93	0	9.59	0	0	0	0	0	0	0	0	0	0	2.71	0	0	0	0	0	0	0	0	0	0	0	0	0	0	0	0
Patient_94	60-70	4-10	DRE	1	6	< 4	≤ 5%	1	3	0.35	0	0	0	0	0	0	0	0.87	0	4.61	0	0	0	0	0	0	0	0	0	0	0	0	0	0	0	0	0	0	0	5.8	0	0
Patient_33	< 60	4-10	FV	1	6	< 4	NA	1	3	1.16	0	5.58	0	4.44	0	0	0	0	0	0	0	0	0	0	12.1	0	0	0	0	NA	NA	NA	NA	NA	NA	NA	NA	NA	NA	NA	NA	NA
Patient_44	> 70	4-10	DRE	1	≥ 8	≥ 4	> 5%	2	14	5.05	8.93	5.94	6.59	5.61	5.74	8.03	0	0	6.96	10.84	9.9	0	1.23	3.56	11.02	4.89	0	0	6.71	NA	NA	NA	NA	NA	NA	NA	NA	NA	NA	NA	NA	NA
Patient_38	60-70	4-10	FV	1	6	< 4	≤5%	1	6	0.86	0	0.68	0	0	0	0	0	0.96	0	5.03	0	0	4.63	0	3.77	0	0	0	1.27	NA	NA	NA	NA	NA	NA	NA	NA	NA	NA	NA	NA	NA
Patient_85	60-70	4-10	DRE	1	6	≥ 4	≤5%	2	11	4.11	0	7.23	10.31	7.23	9.72	0	0	0	0	4.14	2.28	0	2.48	8.79	8.63	8.05	9.19	0	0	NA	NA	NA	NA	NA	NA	NA	NA	NA	NA	NA	NA	NA
